# Supplementary material for: Ependymal cell inflammatory activation in response to intracerebral hemorrhage
Source: J Neuroinflammation. 2026 Apr 14;23:162. doi: 10.1186/s12974-026-03809-z (PMC13200338; doi:10.1186/s12974-026-03809-z)
Supplement: Supplementary file 1 — Additional file 1. Baseline characteristics of patients with intracerebral hemorrhage analyzed in this study. [file 12974_2026_3809_MOESM1_ESM.xlsx]

## Sheet: Sheet2
	Table S1. Baseline characteristics of patients with intracerebral hemorrhage
	Variables	IVH (n = 17)	Basal ganglia (n = 37)	Lobar (n = 10)
	Demographics
	Age (years)	58.12 ± 11.36	56.08 ± 12.58	64.50 ± 13.83
	Male, n (%)	11 (64.7%)	29 (78.4%)	7 (70.0%)
	Height (cm)	166.7 ± 6.3	168.5 ± 7.1	166.4 ± 3.8
	Weight (kg)	63.6 ± 8.9	71.3 ± 15.5	62.0 ± 9.5
	Lifestyle factors
	Smoking, n (%)	6 (35.3%)	14 (37.8%)	2 (20.0%)
	Alcohol consumption, n (%)	7 (41.2%)	15 (40.5%)	4 (40.0%)
	Clinical characteristics
	Hematoma volume (mL)	37.34 ± 17.42	26.12 ± 15.21	43.39 ± 24.35
	Systolic BP (mmHg)	155.2 ± 23.8	159.4 ± 21.0	156.2 ± 27.0
	Diastolic BP (mmHg)	92.5 ± 15.6	92.2 ± 15.9	82.1 ± 9.2
	Laboratory parameters
	INR	1.07 ± 0.35	1.04 ± 0.09	1.04 ± 0.09
	C3 (g/L)	1.12 ± 0.15	1.08 ± 0.12	0.97 ± 0.12
